# Supplementary material for: GFI1-Dependent Repression of SGPP1 Increases Multiple Myeloma Cell Survival
Source: Cancers (Basel). 2022 Feb 2;14(3):772. doi: 10.3390/cancers14030772 (PMC8833953; doi:10.3390/cancers14030772)
Supplement: Supplementary file 1 [file cancers-14-00772-s001.zip]

Archive with 3 entries (3 files):
- Supplementary Figure S6_Petrusca et al_Cancers 2022.pdf
- Supplementary Figures 1-5_Petrusca et al_Cancers 2022-better resolution.pdf
- Supplementary Tables _Petrusca et al_Cancers 2022.pdf
